# Supplementary material for: Identification of a DNA Repair Gene Signature and Establishment of a Prognostic Nomogram Predicting Biochemical-Recurrence-Free Survival of Prostate Cancer
Source: Front Mol Biosci. 2021 Mar 11;8:608369. doi: 10.3389/fmolb.2021.608369 (PMC7991107; doi:10.3389/fmolb.2021.608369)
Supplement: Supplementary file 8 [file table3.xlsx]

## Sheet: coxResults
id	coef	exp(coef)	se(coef)	z	Pr(>|z|)
POLM	0.913885	2.49399	0.35124	2.60188	0.00927141
NUDT15	-0.727774	0.482983	0.263391	-2.76309	0.00572568
AEN	-0.676132	0.50858	0.201564	-3.35443	0.000795293
HELQ	-1.25669	0.284593	0.432485	-2.90575	0.0036637
