# Supplementary material for: Identification of a DNA Repair Gene Signature and Establishment of a Prognostic Nomogram Predicting Biochemical-Recurrence-Free Survival of Prostate Cancer
Source: Front Mol Biosci. 2021 Mar 11;8:608369. doi: 10.3389/fmolb.2021.608369 (PMC7991107; doi:10.3389/fmolb.2021.608369)
Supplement: Supplementary file 9 [file table4.xlsx]

## Sheet: Sheet1
SampleID	Gleason Score	T-Category	PreTreatment PSA	Age at Treatment	BCR	Time to BCR (years)
CPCG0099	3+4	T2c	6.96	66.17	No	8.0794
CPCG0102	4+3	T3b	8.65	58.06	No	11.1266
CPCG0183	4+3	T3a	5.67	64.26	No	9.15537
CPCG0184	4+3	T3a	5.53	51.84	Yes	0.941821
CPCG0191	4+3	T3a	11.1	60.69	Yes	2.28611
CPCG0196	4+3	T3b	4.88	52.49	Yes	2.68583
CPCG0208	3+4	T2c	5.7	60.41	No	11.3785
CPCG0210	4+3	T2c	3.51	51.36	Yes	5.92471
CPCG0236	4+3	T3a	10.92	59.08	Yes	0.969199
CPCG0241	3+4	T3a	5.64	66.6	Yes	0.569473
CPCG0246	3+3	T2c	5.64	60.6	Yes	1.08693
CPCG0248	3+4	T3a	5.1	54.21	No	6.89665
CPCG0249	3+4	T3b	7.1	66.08	Yes	2.50787
CPCG0250	3+3	T2c	4.23	62	No	12.8706
CPCG0251	3+4	T2c	13.41	52.13	No	11.0034
CPCG0255	3+3	T2c	6.9	72.02	No	11.1266
CPCG0256	3+4	T3a	7.32	63.87	No	5.94387
CPCG0258	3+3	T2c	5.13	49.22	No	10.6174
CPCG0259	3+3	T3a	11.65	55.86	Yes	1.46475
CPCG0260	4+3	T2b	6.59	65.33	No	10.9377
CPCG0262	3+4	T2c	5.7	62.98	No	5.82341
CPCG0263	3+3	T2a	13.9	66.42	No	8.79124
CPCG0265	3+3	T3a	9.34	63.21	No	8.37509
CPCG0266	3+4	T2c	1.74	66.09	No	9.5332
CPCG0267	3+4	T2c	17.1	44.51	No	5.45106
CPCG0269	3+3	T2c	13.21	68.27	No	5.66735
CPCG0324	3+4	T3a	12.1	64.75	Yes	7.50719
CPCG0331	3+4	T3a	11.08	69.89	No	5.94114
CPCG0334	3+4	T3a	7.41	53.72	No	6.24504
CPCG0336	3+3	T3a	9.08	60.87	No	6.00684
CPCG0339	3+4	T3a	14.29	57.69	No	5.86995
CPCG0340	3+4	T2c	4.41	62	No	6.5681
CPCG0341	4+3	T2c	11.3	56.82	No	9.25941
CPCG0342	4+3	T3a	6.3	52.18	No	6.66393
CPCG0344	3+3	T2c	5.5	60.91	No	12.0137
CPCG0345	3+4	T3b	6.6	60.38	No	4.97467
CPCG0346	3+4	T3a	6.5	59.73	No	5.85079
CPCG0348	3+4	T3a	4.22	57.04	No	6.94045
CPCG0350	4+3	T3b	39.47	53.16	No	4.89254
CPCG0352	4+3	T2c	9.1	55.52	No	5.25941
CPCG0353	3+4	T3b	9	65.64	Yes	2.6475
CPCG0354	3+4	T2c	6.7	61.38	Yes	5.54689
CPCG0355	3+3	T2c	6.7	55.49	No	8.30116
CPCG0356	4+3	T2c	8.49	51.64	No	5.26489
CPCG0357	3+4	T2c	3.11	59.06	No	5.62355
CPCG0358	3+4	T2a	5.88	68.79	No	7.60575
CPCG0361	3+4	T3a	4.6	70.07	No	5.67009
CPCG0362	3+4	T3b	8.77	57.65	Yes	0.136893
CPCG0363	3+4	T2c	4.27	56.64	No	6.2642
CPCG0364	3+3	T3a	8.11	63.2	No	5.78508
CPCG0365	3+3	T2c	4.23	71.69	No	5.46475
CPCG0366	3+4	T3a	15	60.54	No	11.2033
CPCG0368	3+3	T2c	4.39	63.67	No	4.54757
CPCG0369	3+4	T3a	7.18	63.7	No	6.43669
CPCG0371	3+4	T3a	7.52	60.7	No	5.59343
CPCG0372	3+4	T2c	4	60.18	No	5.11978
CPCG0373	3+4	T2c	4.9	59.8	No	3.90691
CPCG0375	3+3	T2c	7.01	70.19	No	7.38125
CPCG0378	3+4	T3b	8.7	69.15	No	6.141
CPCG0381	3+4	T2c	5.76	64.86	No	5.30322
CPCG0387	4+3	T2c	4.52	67.07	No	6.41752
CPCG0388	3+4	T3a	2.5	54.47	No	6.01232
CPCG0391	3+3	T2c	5.3	60.75	No	9.29227
CPCG0392	3+4	T3b	19.5	61.44	Yes	0.221766
CPCG0401	3+4	T2c	3.6	58.12	Yes	1.80972
CPCG0404	3+4	T2c	3.6	56.18	No	5.3963
CPCG0407	3+4	T2a	11.5	57.93	Yes	3.52635
CPCG0409	3+4	T3a	6.3	59.08	No	7.01164
CPCG0410	3+4	T2c	5	61.95	No	4.85147
CPCG0411	4+3	T2c	10.55	45.74	No	6.12183
CPCG0412	4+3	T2a	3.36	58.74	No	6.20671
CPCG0413	3+4	T2c	6.89	59.14	No	7.95619
CPCG0414	4+3	T2c	5.4	43.85	No	7.36482
